# Supplementary material for: Thrombotic Antiphospholipid Syndrome Shows Strong Haplotypic Association with SH2B3-ATXN2 Locus
Source: PLoS One. 2013 Jul 3;8(7):e67897. doi: 10.1371/journal.pone.0067897 (PMC3701057; doi:10.1371/journal.pone.0067897)
Supplement: Table S1 — List of CNVs exhibiting suggestive differences in distribution (FDR <0.20) between thrombotic antiphospholipid syndrome and healthy controls. (XLSX) [file pone.0067897.s001.xlsx]

## Sheet: Supplementary Table 1
Supplementary Table 1. List of CNVs exhibiting suggestive differences in distribution (FDR < 0.20) between thrombotic antiphospholipid syndrome and healthy controls.
Cytoband	CNV size	CNV Type	FDR	pval	Gene Names	Hs_hg18_CNV_20080404
5q14.1	2078	LOSS	1.10426e-05	6.01e-56	DHFR	CNV_0065, CNV_32727
7q36.3	648	GAIN	4.35893e-05	1.777e-34		CNV_8254
7q36.1	779	LOSS	0.000341427	4.005e-15	CUL1
11p15.4	1909	LOSS	0.000344758	2.662e-40
11p15.2	11685	LOSS	0.000579682	2.723e-16	ARNTL
5q31.1	4859	LOSS	0.000583253	5.403e-73	PCBD2	CNV_4479
4q35.2	740	GAIN	0.00429594	5.129e-32	KLKB1	CNV_8281
5q15	2290	LOSS	0.0043498	9.339e-40	C5orf36	CNV_3561, CNV_32729
1p36.33	5426	LOSS	0.00441017	1.535e-51		CNV_3274, CNV_2294, CNV_31594, CNV_4190
20q13.33	92625	LOSS	0.00869643	5.163e-19	SLC2A4RG, ZBTB46	CNV_8227, CNV_4107, CNV_30135
1p32.2	1474	LOSS	0.0101078	9.365e-21	DAB1
Xq25	1701	LOSS	0.0101078	1.768e-37		CNV_0253
8p23.3	1531	LOSS	0.0199143	1.197e-26		CNV_8280
16p13.3	843	LOSS	0.0208934	7.413e-22	Magmas
2p25.3	2954	GAIN	0.0223858	4.927e-22		CNV_8166, CNV_3341, CNV_8356, CNV_32277, CNV_30930
2q14.1	837	LOSS	0.0281418	8.568e-15	DPP10, DPP10
16q12.1	439	LOSS	0.0281418	4.055e-24	SIAH1	CNV_4005
19p13.2	2099	LOSS	0.0281418	3.066e-16
Xq13.1	918	LOSS	0.0281418	2.146e-21	ACRC	CNV_7797
Xp11.4	224	LOSS	0.0353992	6.938e-15
21q22.12	1448	LOSS	0.0560544	1.413e-22	RUNX1
21p11.2	63003	LOSS	0.0565878	3.037e-24		CNV_5153, CNV_5154, CNV_22898, CNV_22892, CNV_22896
13q31.2	1220	GAIN	0.0568045	2.849e-27		CNV_3920
1q21.3	418	LOSS	0.0635426	3.594e-19	SHE
4p15.32	252	LOSS	0.0635426	8.043e-14	TAPT1
7q36.3	1463	LOSS	0.0635426	3.86e-35
12q24.11	437	LOSS	0.0635426	3.279e-27	CUX2
17q25.1	460	LOSS	0.0635426	3.764e-57
3p14.1 - p13	173417	LOSS	0.0702299	7.053e-21	FOXP1, FOXP1, EIF4E3, GPR27
4p15.32	1422	LOSS	0.0702299	1.277e-16	BST1	CNV_3482
4q31.23	1306	LOSS	0.0702299	8.551e-70
7q36.3	920	LOSS	0.0702299	7.038e-32		CNV_8254
13q34	3345	LOSS	0.0702299	2.624e-22	F7	CNV_8270, CNV_4819, CNV_9723
13q34	1579	LOSS	0.0702299	4.913e-31	PCID2, CUL4A	CNV_8270
13q34	62109	LOSS	0.0702299	5.753e-17		CNV_8270, CNV_29948
17q24.2	1130	LOSS	0.0702299	2.626e-17	C17orf58	CNV_22953
17q25.3	1261	LOSS	0.0702299	6.628e-17	KIAA1303	CNV_8266
19p13.2	175300	LOSS	0.0702299	3.28e-17	FCER2, CLEC4G, CD209, CLEC4M, EVI5L	CNV_8863
20q13.31	1032	LOSS	0.0702299	8.07e-57	PMEPA1, PMEPA1, PMEPA1	CNV_4104
18p11.21	1661	LOSS	0.0731046	8.512e-25	C18orf1, C18orf1
4q35.1	844	LOSS	0.0904025	9.717e-19
10q21.3	2245	GAIN	0.0904025	2.596e-22
8p23.3	6179	GAIN	0.0983515	6.916e-20		CNV_8280
1q21.3	2429	LOSS	0.0986322	3.693e-15
7q22.1	978	LOSS	0.0986322	3.926e-21	SMURF1
11p15.2	1327	LOSS	0.0986322	2.126e-23	RRAS2, RRAS2
17p13.3	464	LOSS	0.0986322	2.478e-17		CNV_8259, CNV_5332
22q13.33	979	GAIN	0.0986322	4.251e-17		CNV_4140, CNV_0239
Xp22.11	400	LOSS	0.0986322	2.053e-42	KLHL15
Xp11.23	1241	LOSS	0.0986322	1.302e-16	FOXP3	CNV_7789, CNV_0824, CNV_2278
1p36.32	704	LOSS	0.0986607	4.503e-18
15q13.1	991	LOSS	0.0986607	1.5e-17	APBA2	CNV_0353, CNV_9262
9q21.33	520	GAIN	0.0994818	9.744e-52
4q28.3	1376	LOSS	0.100639	1.493e-21		CNV_3513, CNV_4412
18q23	429	LOSS	0.105894	5.578e-29	CTDP1	CNV_8285
6q26	1011	LOSS	0.107819	5.864e-30	PARK2	CNV_5226
4q26	1502	GAIN	0.129646	2.115e-26		CNV_8451, CNV_3508
7q31.31	969	GAIN	0.134076	2.389e-98	LOC392979	CNV_2711
14q23.2	327	LOSS	0.13526	1.223e-43	KCNH5
14q32.33	29140	LOSS	0.136356	4.501e-29		CNV_29962
20q13.33	48104	LOSS	0.136356	7.833e-49	ZNF512B, SAMD10, PRPF6	CNV_8227, CNV_2252, CNV_31047, CNV_4108, CNV_31048, CNV_32431
12q24.33	1565	GAIN	0.143494	5.38e-16		CNV_3901, CNV_3000, CNV_8740, CNV_9701, CNV_30613, CNV_31914
4q28.3	1748	GAIN	0.144846	1.727e-21		CNV_3514, CNV_32647
3q26.1	4626	GAIN	0.145298	3.987e-29		CNV_8220, CNV_30185, CNV_3461, CNV_4361, CNV_8435, CNV_7382, CNV_32530
5p13.1	906	LOSS	0.145298	5.187e-52	RICTOR
16q12.1	783	GAIN	0.145298	2.45e-130		CNV_7112
4q26	329684	GAIN	0.148123	6.616e-55		CNV_1680, CNV_31185, CNV_32632, CNV_6309, CNV_8451, CNV_3508, CNV_29750, CNV_8452, CNV_29749, CNV_10058, CNV_2540
7q11.21	872	LOSS	0.148123	1.418e-15		CNV_3681, CNV_2697, CNV_8198, CNV_8249, CNV_8562, CNV_8563, CNV_5238, CNV_5237, CNV_0375, CNV_22983, CNV_23258
10q22.1	1380	LOSS	0.149123	3.87e-78	ADAMTS14	CNV_6879
19p13.3	502	LOSS	0.166216	7.331e-27	ZNF57	CNV_23559
Xq28	1150	LOSS	0.166458	1.903e-78		CNV_7771, CNV_23331
1q25.3	960	LOSS	0.167358	5.631e-29	IER5
1p36.22	3191	LOSS	0.170109	2.478e-19	MASP2
1p13.2	10436	LOSS	0.170109	2.347e-18		CNV_4242, CNV_23210, CNV_0386, CNV_30402, CNV_2321, CNV_1322
2p25.3	2328	GAIN	0.170109	8.529e-38	MYT1L	CNV_3342
3q26.33	790	GAIN	0.170109	3.943e-39		CNV_3466
4q31.22	338344	LOSS	0.170109	1.444e-22	SMAD1, SMAD1	CNV_6332, CNV_23705
5q21.1	8245	LOSS	0.170109	3.429e-23		CNV_3565, CNV_4468, CNV_7509, CNV_32735, CNV_8492
7q36.3	1065	GAIN	0.170109	1.13e-19	PTPRN2	CNV_8254
8p23.1	69125	LOSS	0.170109	2.622e-19	C8orf13	CNV_8289, CNV_7661, CNV_6591
8p23.1	1649	LOSS	0.170109	2.276e-26	C8orf13	CNV_8289
10q23.32	1257	LOSS	0.170109	1.029e-15		CNV_2886
12q24.23	437895	LOSS	0.170109	6.97e-16	FLJ20674, PEBP1, TAOK3, SUDS3
19p13.2	964	GAIN	0.170109	2.623e-23	ARHGEF18	CNV_8863
19q12	26416	LOSS	0.170109	1.793e-36
12p11.22	2681	GAIN	0.171378	1.634e-135		CNV_8252, CNV_6979, CNV_23440
5q35.3	2859	GAIN	0.188702	1.532e-15		CNV_8278
22q12.3	1012	LOSS	0.189653	3.95e-56
1p32.3	743	LOSS	0.189745	1.775e-16	LRRC42
13q22.3	416	LOSS	0.190507	5.433e-15
4q28.3	829	LOSS	0.190731	1.108e-144		CNV_6323, CNV_6324
8p23.1	439	GAIN	0.191337	4.494e-14	DEFB106B, DEFB106A	CNV_3719, CNV_0296, CNV_2732, CNV_0348, CNV_7702, CNV_31424, CNV_32996, CNV_8152, CNV_8212, CNV_8593, CNV_0734, CNV_2115, CNV_9081, CNV_0736, CNV_2119
8q24.3	1984	GAIN	0.191337	4.374e-20	KIAA1688	CNV_4614
10q26.3	1293	GAIN	0.191337	2.594e-17		CNV_8262, CNV_3829, CNV_4721, CNV_4722
7q36.3	2664	GAIN	0.195736	2.405e-29	WDR60	CNV_8254, CNV_0626, CNV_31410
12q24.12	1930	GAIN	0.195736	5.367e-144	ATXN2
